# Supplementary material for: Systematic discovery of drug interaction mechanisms
Source: Mol Syst Biol. 2015 Apr 29;11(4):807. doi: 10.15252/msb.20156098 (PMC4422561; doi:10.15252/msb.20156098)
Supplement: Supplementary file 11 [file msb0011-0807-sd11.xlsx]

## Sheet: Table S1
chlnit-Biological Process:
GO number	p-value	genes	term definition	term count	term count (full Keio collection)
GO:0002143	2.83e-07	mnmA|tusE|tusA	tRNA wobble position uridine thiolation	3	4
GO:0097171	3.64e-05	gmhB|rfaD	ADP-L-glycero-beta-D-manno-heptose biosynthetic process	2	3
GO:0009244	6.41e-05	gmhB|lpcA|waaC|rfaD	lipopolysaccharide core region biosynthetic process	4	23
GO:0008033	0.000146	mnmG|mnmE|mnmA|tusE|tusA	tRNA processing	5	48
GO:0002098	0.000716	mnmG|mnmE	tRNA wobble uridine modification	2	6
GO:0006400	0.00419	mnmE|mnmA	tRNA modification	2	10
GO:0006220	0.00451	cmk	pyrimidine nucleotide metabolic process	1	2
GO:0009067	0.00451	metL	aspartate family amino acid biosynthetic process	1	2
GO:0015809	0.00451	argO	arginine transport	1	2
GO:0072344	0.00451	arfA	rescue of stalled ribosome	1	2
GO:0030488	0.00573	mnmG|mnmE	tRNA methylation	2	11
GO:0008653	0.0134	lapB	lipopolysaccharide metabolic process	1	3
GO:0032297	0.0134	hda	negative regulation of DNA-dependent DNA replication initiation	1	3
GO:0009103	0.0256	gmhB|lpcA|waaC|rfaD	lipopolysaccharide biosynthetic process	4	76
GO:0006805	0.0267	mnmE	xenobiotic metabolic process	1	4
GO:0009090	0.0267	metL	homoserine biosynthetic process	1	4
GO:0008156	0.0443	hda	negative regulation of DNA replication	1	5
GO:0019544	0.0443	astB	arginine catabolic process to glutamate	1	5
GO:0019545	0.0443	astB	arginine catabolic process to succinate	1	5
GO:0006184	0.0661	mnmE	GTP catabolic process	1	6
GO:0009268	0.0661	mnmE	response to pH	1	6
GO:0005975	0.0693	gmhB|lpcA|rfaD|ydjI|zwf	carbohydrate metabolic process	5	142
GO:0006527	0.0921	astB	arginine catabolic process	1	7
GO:0009088	0.0921	metL	threonine biosynthetic process	1	7
GO:0009372	0.0921	zwf	quorum sensing	1	7
GO:0042777	0.0921	atpH	plasma membrane ATP synthesis coupled proton transport	1	7
GO:0015986	0.122	atpH	ATP synthesis coupled proton transport	1	8
GO:0061077	0.122	mnmE	chaperone-mediated protein folding	1	8
chlnit-Molecular Function:
GO number	p-value	genes	term definition	term count	term count (full Keio collection)
GO:0097163	0.000378	tusE|tusA	sulfur carrier activity	2	5
GO:0016783	0.00131	mnmA|tusA	sulfurtransferase activity	2	7
GO:0050661	0.00349	metL|rfaD|zwf	NADP binding	3	25
GO:0004412	0.00447	metL	homoserine dehydrogenase activity	1	2
GO:0015181	0.00447	argO	arginine transmembrane transporter activity	1	2
GO:0070401	0.0133	rfaD	NADP+ binding	1	3
GO:0004072	0.0265	metL	aspartate kinase activity	1	4
GO:0009927	0.044	arcB	histidine phosphotransfer kinase activity	1	5
GO:0019003	0.0656	mnmE	GDP binding	1	6
GO:0043023	0.0913	arfA	ribosomal large subunit binding	1	7
GO:0046933	0.121	atpH	proton-transporting ATP synthase activity; rotational mechanism	1	8
GO:0046961	0.121	atpH	proton-transporting ATPase activity; rotational mechanism	1	8
GO:0000049	0.131	mnmA|arfA	tRNA binding	2	30
chlnit-Cellular Component:
GO number	p-value	genes	term definition	term count	term count (full Keio collection)
GO:0045261	0.0189	atpH	proton-transporting ATP synthase complex; catalytic core F(1)	1	5
GO:0015934	0.039	rpmF	large ribosomal subunit	1	7
----
chltet-Biological Process:
GO number	p-value	genes	term definition	term count	term count (full Keio collection)
GO:0042777	0.00163	atpC|atpH	plasma membrane ATP synthesis coupled proton transport	2	7
GO:0015986	0.00259	atpC|atpH	ATP synthesis coupled proton transport	2	8
GO:0006754	0.00386	atpC|atpH	ATP biosynthetic process	2	9
GO:0006817	0.00386	phoU|pstC	phosphate ion transport	2	9
GO:0001558	0.00589	phoU	regulation of cell growth	1	2
GO:0006220	0.00589	cmk	pyrimidine nucleotide metabolic process	1	2
GO:0006534	0.00589	iscS	cysteine metabolic process	1	2
GO:0010350	0.00589	phoQ	cellular response to magnesium starvation	1	2
GO:0010629	0.00589	phoU	negative regulation of gene expression	1	2
GO:0042732	0.00589	xylA	D-xylose metabolic process	1	2
GO:0042843	0.00589	xylA	D-xylose catabolic process	1	2
GO:0043043	0.00589	efp	peptide biosynthetic process	1	2
GO:0030490	0.0176	ybeY	maturation of SSU-rRNA	1	3
GO:0051085	0.0176	dnaK	chaperone mediated protein folding requiring cofactor	1	3
GO:0015992	0.0247	atpC|atpH	proton transport	2	16
GO:0016226	0.0298	fdx|iscS	iron-sulfur cluster assembly	2	17
GO:0002143	0.0349	mnmA	tRNA wobble position uridine thiolation	1	4
GO:0019538	0.0349	clpB	protein metabolic process	1	4
GO:0043335	0.0349	dnaK	protein unfolding	1	4
GO:0006119	0.0579	cydX	oxidative phosphorylation	1	5
GO:0006461	0.0579	dnaK	protein complex assembly	1	5
GO:0009267	0.0579	phoU	cellular response to starvation	1	5
GO:0009405	0.0579	phoU	pathogenesis	1	5
GO:0016485	0.0579	clpB	protein processing	1	5
GO:0034605	0.0579	phoU	cellular response to heat	1	5
GO:0036460	0.0579	acrZ	cellular response to cell envelope stress	1	5
GO:0042274	0.0579	ybeY	ribosomal small subunit biogenesis	1	5
GO:0071236	0.0579	phoU	cellular response to antibiotic	1	5
GO:0046777	0.075	cpxA|phoQ	protein autophosphorylation	2	23
GO:0009408	0.0808	clpB|dnaK|ybeY	response to heat	3	53
chltet-Molecular Function:
GO number	p-value	genes	term definition	term count	term count (full Keio collection)
GO:0046933	0.00279	atpC|atpH	proton-transporting ATP synthase activity; rotational mechanism	2	8
GO:0046961	0.00279	atpC|atpH	proton-transporting ATPase activity; rotational mechanism	2	8
GO:0003730	0.00602	acnA	mRNA 3'-UTR binding	1	2
GO:0003994	0.00602	acnA	aconitate hydratase activity	1	2
GO:0016679	0.00602	cydX	oxidoreductase activity; acting on diphenols and related substances as donors	1	2
GO:0016892	0.00602	ybeY	endoribonuclease activity; producing 3'-phosphomonoesters	1	2
GO:0003747	0.018	prfB	translation release factor activity	1	3
GO:0009000	0.018	iscS	selenocysteine lyase activity	1	3
GO:0016149	0.018	prfB	translation release factor activity; codon specific	1	3
GO:0031071	0.018	iscS	cysteine desulfurase activity	1	3
GO:0044183	0.018	dnaK	protein binding involved in protein folding	1	3
GO:0008990	0.0357	rsmC	rRNA (guanine-N2-)-methyltransferase activity	1	4
GO:0015415	0.0357	pstC	phosphate ion transmembrane-transporting ATPase activity	1	4
GO:0016989	0.0592	rseA	sigma factor antagonist activity	1	5
GO:0097163	0.0592	iscS	sulfur carrier activity	1	5
GO:0005315	0.0883	pstC	inorganic phosphate transmembrane transporter activity	1	6
GO:0008649	0.0883	rsmC	rRNA methyltransferase activity	1	6
GO:0043531	0.0883	dnaK	ADP binding	1	6
GO:0016783	0.123	mnmA	sulfurtransferase activity	1	7
GO:0004673	0.144	cpxA|phoQ	protein histidine kinase activity	2	28
chltet-Cellular Component:
GO number	p-value	genes	term definition	term count	term count (full Keio collection)
GO:0045261	0.000211	atpC|atpH	proton-transporting ATP synthase complex; catalytic core F(1)	2	5
GO:0019897	0.0189	phoU	extrinsic component of plasma membrane	1	5
----
chltmp-Biological Process:
GO number	p-value	genes	term definition	term count	term count (full Keio collection)
GO:0009395	3.99e-05	pgpA|pgpB	phospholipid catabolic process	2	3
GO:0044206	3.99e-05	udk|upp	UMP salvage	2	3
GO:0009244	7.03e-05	gmhB|lpxM|waaG|waaP	lipopolysaccharide core region biosynthetic process	4	23
GO:0006655	0.000159	pgpA|pgpB	phosphatidylglycerol biosynthetic process	2	4
GO:0046474	0.000395	pgpA|pgpB	glycerophospholipid biosynthetic process	2	5
GO:0016042	0.0046	pgpA|pgpB	lipid catabolic process	2	10
GO:0009067	0.00494	metL	aspartate family amino acid biosynthetic process	1	2
GO:0042930	0.00494	tolC	enterobactin transport	1	2
GO:0010212	0.0147	yfjK	response to ionizing radiation	1	3
GO:0032775	0.0147	dam	DNA methylation on adenine	1	3
GO:0097171	0.0147	gmhB	ADP-L-glycero-beta-D-manno-heptose biosynthetic process	1	3
GO:0009103	0.028	gmhB|lpxM|waaG|waaP	lipopolysaccharide biosynthetic process	4	76
GO:0006268	0.0293	rep	DNA unwinding involved in DNA replication	1	4
GO:0006306	0.0293	dam	DNA methylation	1	4
GO:0009090	0.0293	metL	homoserine biosynthetic process	1	4
GO:0036104	0.0293	lpxM	Kdo2-lipid A biosynthetic process	1	4
GO:0006260	0.0464	dam|rep|lexA	DNA replication	3	48
GO:0006096	0.0629	aceE|cra	glycolytic process	2	23
GO:0009088	0.101	metL	threonine biosynthetic process	1	7
GO:0042777	0.101	atpF	plasma membrane ATP synthesis coupled proton transport	1	7
GO:0006097	0.134	acnA	glyoxylate cycle	1	8
GO:0015986	0.134	atpF	ATP synthesis coupled proton transport	1	8
chltmp-Molecular Function:
GO number	p-value	genes	term definition	term count	term count (full Keio collection)
GO:0008962	5.01e-05	pgpA|pgpB	phosphatidylglycerophosphatase activity	2	3
GO:0003730	0.00586	acnA	mRNA 3'-UTR binding	1	2
GO:0003994	0.00586	acnA	aconitate hydratase activity	1	2
GO:0004412	0.00586	metL	homoserine dehydrogenase activity	1	2
GO:0004738	0.00586	aceE	pyruvate dehydrogenase activity	1	2
GO:0008919	0.00586	waaG	lipopolysaccharide glucosyltransferase I activity	1	2
GO:0003985	0.0175	atoB	acetyl-CoA C-acetyltransferase activity	1	3
GO:0004072	0.0347	metL	aspartate kinase activity	1	4
GO:0004672	0.0347	yedV	protein kinase activity	1	4
GO:0048027	0.0347	rpsF	mRNA 5'-UTR binding	1	4
GO:0050380	0.0347	pgpB	undecaprenyl-diphosphatase activity	1	4
GO:0016747	0.0514	atoB|lpxM	transferase activity; transferring acyl groups other than amino-acyl groups	2	20
GO:0009007	0.0576	dam	site-specific DNA-methyltransferase (adenine-specific) activity	1	5
GO:0015562	0.0576	tolC	efflux transmembrane transporter activity	1	5
GO:0070181	0.0859	rpsF	small ribosomal subunit rRNA binding	1	6
chltmp-Cellular Component:
GO number	p-value	genes	term definition	term count	term count (full Keio collection)
GO:0045263	0.0114	atpF	proton-transporting ATP synthase complex; coupling factor F(o)	1	4
----
cprtet-Biological Process:
GO number	p-value	genes	term definition	term count	term count (full Keio collection)
GO:0044205	0.00194	pyrB|pyrF	'de novo' UMP biosynthetic process	2	7
GO:0006207	0.00653	pyrB|pyrF	'de novo' pyrimidine nucleobase biosynthetic process	2	10
GO:0009067	0.00677	metL	aspartate family amino acid biosynthetic process	1	2
GO:0019858	0.00677	codA	cytosine metabolic process	1	2
GO:0042930	0.00677	tolC	enterobactin transport	1	2
GO:0006221	0.00892	pyrB|pyrF	pyrimidine nucleotide biosynthetic process	2	11
GO:0006308	0.0202	xseA	DNA catabolic process	1	3
GO:0008653	0.0202	lapB	lipopolysaccharide metabolic process	1	3
GO:0009298	0.0202	cpsG	GDP-mannose biosynthetic process	1	3
GO:0010212	0.0202	recA	response to ionizing radiation	1	3
GO:0018378	0.0202	nrfF	cytochrome c-heme linkage via heme-L-cysteine	1	3
GO:0032297	0.0202	hda	negative regulation of DNA-dependent DNA replication initiation	1	3
GO:0051085	0.0202	dnaK	chaperone mediated protein folding requiring cofactor	1	3
GO:0006268	0.0402	uvrD	DNA unwinding involved in DNA replication	1	4
GO:0009090	0.0402	metL	homoserine biosynthetic process	1	4
GO:0032508	0.0402	uvrD	DNA duplex unwinding	1	4
GO:0043335	0.0402	dnaK	protein unfolding	1	4
GO:0000028	0.0666	rsmA	ribosomal small subunit assembly	1	5
GO:0006461	0.0666	dnaK	protein complex assembly	1	5
GO:0008156	0.0666	hda	negative regulation of DNA replication	1	5
GO:0009405	0.0666	rnr	pathogenesis	1	5
GO:0042274	0.0666	rsgA	ribosomal small subunit biogenesis	1	5
GO:0048870	0.0666	recA	cell motility	1	5
GO:0006260	0.0678	dnaK|hda|uvrD	DNA replication	3	48
GO:0006289	0.0994	uvrD	nucleotide-excision repair	1	6
GO:0043708	0.0994	cpxA	cell adhesion involved in biofilm formation	1	6
GO:0051260	0.0994	uvrD	protein homooligomerization	1	6
GO:0009088	0.138	metL	threonine biosynthetic process	1	7
GO:0042777	0.138	atpF	plasma membrane ATP synthesis coupled proton transport	1	7
cprtet-Molecular Function:
GO number	p-value	genes	term definition	term count	term count (full Keio collection)
GO:0004527	0.00373	rnr|xseA|xseB	exonuclease activity	3	22
GO:0004070	0.00758	pyrB	aspartate carbamoyltransferase activity	1	2
GO:0004412	0.00758	metL	homoserine dehydrogenase activity	1	2
GO:0008859	0.00758	rnr	exoribonuclease II activity	1	2
GO:0015616	0.00758	uvrD	DNA translocase activity	1	2
GO:0017116	0.00758	uvrD	single-stranded DNA-dependent ATP-dependent DNA helicase activity	1	2
GO:0000175	0.0226	rnr	3'-5'-exoribonuclease activity	1	3
GO:0004590	0.0226	pyrF	orotidine-5'-phosphate decarboxylase activity	1	3
GO:0008559	0.0226	mdlA	xenobiotic-transporting ATPase activity	1	3
GO:0016896	0.0226	rnr	exoribonuclease activity; producing 5'-phosphomonoesters	1	3
GO:0044183	0.0226	dnaK	protein binding involved in protein folding	1	3
GO:0003678	0.045	uvrD	DNA helicase activity	1	4
GO:0004072	0.045	metL	aspartate kinase activity	1	4
GO:0015562	0.0745	tolC	efflux transmembrane transporter activity	1	5
GO:0016743	0.0745	pyrB	carboxyl- or carbamoyltransferase activity	1	5
GO:0016868	0.0745	cpsG	intramolecular transferase activity; phosphotransferases	1	5
GO:0004540	0.111	rnr	ribonuclease activity	1	6
GO:0008094	0.111	recA	DNA-dependent ATPase activity	1	6
GO:0019003	0.111	rsgA	GDP binding	1	6
GO:0043531	0.111	dnaK	ADP binding	1	6
GO:0005515	0.126	cpxA|dnaK|nfuA|hda|pyrB|pyrF|recA|rnr|rsgA|stpA|uvrD|xseA|xseB	protein binding	13	665
cprtet-Cellular Component:
GO number	p-value	genes	term definition	term count	term count (full Keio collection)
GO:0045263	0.0113	atpF	proton-transporting ATP synthase complex; coupling factor F(o)	1	4
----
tettmp-Biological Process:
GO number	p-value	genes	term definition	term count	term count (full Keio collection)
GO:0009244	8.52e-05	lpxM|waaC|waaG|waaP	lipopolysaccharide core region biosynthetic process	4	23
GO:0006855	0.00128	acrA|acrB|ompF	drug transmembrane transport	3	19
GO:0006532	0.00537	ilvE	aspartate biosynthetic process	1	2
GO:0019284	0.00537	mtn	L-methionine biosynthetic process from S-adenosylmethionine	1	2
GO:0042930	0.00537	tolC	enterobactin transport	1	2
GO:0070417	0.00537	hscA	cellular response to cold	1	2
GO:0006749	0.016	gor	glutathione metabolic process	1	3
GO:0009395	0.016	pgpA	phospholipid catabolic process	1	3
GO:0010212	0.016	recA	response to ionizing radiation	1	3
GO:0034220	0.016	ompF	ion transmembrane transport	1	3
GO:0016226	0.0281	fdx|hscA	iron-sulfur cluster assembly	2	17
GO:0006268	0.0319	rep	DNA unwinding involved in DNA replication	1	4
GO:0006655	0.0319	pgpA	phosphatidylglycerol biosynthetic process	1	4
GO:0036104	0.0319	lpxM	Kdo2-lipid A biosynthetic process	1	4
GO:0009103	0.0335	lpxM|waaC|waaG|waaP	lipopolysaccharide biosynthetic process	4	76
GO:0006200	0.0528	hscA	ATP catabolic process	1	5
GO:0043687	0.0528	roxA	post-translational protein modification	1	5
GO:0046474	0.0528	pgpA	glycerophospholipid biosynthetic process	1	5
GO:0048870	0.0528	recA	cell motility	1	5
GO:0042777	0.11	atpC	plasma membrane ATP synthesis coupled proton transport	1	7
GO:0006097	0.145	acnA	glyoxylate cycle	1	8
GO:0009098	0.145	ilvE	leucine biosynthetic process	1	8
GO:0015986	0.145	atpC	ATP synthesis coupled proton transport	1	8
tettmp-Molecular Function:
GO number	p-value	genes	term definition	term count	term count (full Keio collection)
GO:0015238	0.000621	acrA|acrB|ompF	drug transmembrane transporter activity	3	15
GO:0003730	0.00645	acnA	mRNA 3'-UTR binding	1	2
GO:0003994	0.00645	acnA	aconitate hydratase activity	1	2
GO:0008694	0.00645	ubiX	3-octaprenyl-4-hydroxybenzoate carboxy-lyase activity	1	2
GO:0008919	0.00645	waaG	lipopolysaccharide glucosyltransferase I activity	1	2
GO:0034567	0.00645	nfsA	chromate reductase activity	1	2
GO:0046983	0.0153	hns|stpA	protein dimerization activity	2	13
GO:0008559	0.0192	mdlA	xenobiotic-transporting ATPase activity	1	3
GO:0008962	0.0192	pgpA	phosphatidylglycerophosphatase activity	1	3
GO:0016668	0.0192	gor	oxidoreductase activity; acting on a sulfur group of donors; NAD(P) as acceptor	1	3
GO:0016706	0.0192	roxA	oxidoreductase activity; acting on paired donors; with incorporation or reduction of molecular oxyge	1	3
GO:0042912	0.0192	ompF	colicin transmembrane transporter activity	1	3
GO:0003681	0.0382	hns	bent DNA binding	1	4
GO:0015288	0.0584	ompF|tolC	porin activity	2	20
GO:0015562	0.0634	tolC	efflux transmembrane transporter activity	1	5
GO:0008094	0.0945	recA	DNA-dependent ATPase activity	1	6
GO:0043531	0.0945	hscA	ADP binding	1	6
GO:0015307	0.131	acrB	drug:proton antiporter activity	1	7
tettmp-Cellular Component:
GO number	p-value	genes	term definition	term count	term count (full Keio collection)
GO:0045261	0.0159	atpC	proton-transporting ATP synthase complex; catalytic core F(1)	1	5
----
mectmp-Biological Process:
GO number	p-value	genes	term definition	term count	term count (full Keio collection)
GO:0006011	0.000171	galF|galU	UDP-glucose metabolic process	2	4
GO:0042777	0.00147	atpC|atpF	plasma membrane ATP synthesis coupled proton transport	2	7
GO:0015986	0.00233	atpC|atpF	ATP synthesis coupled proton transport	2	8
GO:0006754	0.00348	atpC|atpF	ATP biosynthetic process	2	9
GO:0010608	0.00531	gmr	posttranscriptional regulation of gene expression	1	2
GO:0015914	0.00531	mlaF	phospholipid transport	1	2
GO:0019935	0.00531	gmr	cyclic-nucleotide-mediated signaling	1	2
GO:0045004	0.00531	dnaQ	DNA replication proofreading	1	2
GO:0070417	0.00531	deaD	cellular response to cold	1	2
GO:0006071	0.0146	glpK|glpR	glycerol metabolic process	2	14
GO:0008653	0.0158	lapB	lipopolysaccharide metabolic process	1	3
GO:0009225	0.0158	galF	nucleotide-sugar metabolic process	1	3
GO:0045471	0.0158	uspB	response to ethanol	1	3
GO:0051085	0.0158	dnaK	chaperone mediated protein folding requiring cofactor	1	3
GO:1900232	0.0158	ybjN	negative regulation of single-species biofilm formation on inanimate substrate	1	3
GO:1902208	0.0158	ybjN	regulation of bacterial-type flagellum assembly	1	3
GO:0015992	0.0223	atpC|atpF	proton transport	2	16
GO:0006072	0.0315	glpK	glycerol-3-phosphate metabolic process	1	4
GO:0043335	0.0315	dnaK	protein unfolding	1	4
GO:0045727	0.0315	deaD	positive regulation of translation	1	4
GO:0046183	0.0315	idnD	L-idonate catabolic process	1	4
GO:0071229	0.0315	yhiM	cellular response to acid	1	4
GO:0006260	0.0499	dnaK|dnaQ|recQ	DNA replication	3	48
GO:0006461	0.0522	dnaK	protein complex assembly	1	5
GO:0009297	0.0522	ybjN	pilus assembly	1	5
GO:0030308	0.0522	ybjN	negative regulation of cell growth	1	5
GO:0033499	0.0522	galU	galactose catabolic process via UDP-galactose	1	5
GO:0000027	0.0779	deaD	ribosomal large subunit assembly	1	6
GO:0015675	0.0779	nikD	nickel cation transport	1	6
GO:0042542	0.0779	hcp	response to hydrogen peroxide	1	6
mectmp-Molecular Function:
GO number	p-value	genes	term definition	term count	term count (full Keio collection)
GO:0046933	0.00283	atpC|atpF	proton-transporting ATP synthase activity; rotational mechanism	2	8
GO:0046961	0.00283	atpC|atpF	proton-transporting ATPase activity; rotational mechanism	2	8
GO:0003724	0.0061	deaD	RNA helicase activity	1	2
GO:0008694	0.0061	ubiX	3-octaprenyl-4-hydroxybenzoate carboxy-lyase activity	1	2
GO:0016661	0.0061	hcp	oxidoreductase activity; acting on other nitrogenous compounds as donors	1	2
GO:0017116	0.0061	recQ	single-stranded DNA-dependent ATP-dependent DNA helicase activity	1	2
GO:0047134	0.0061	dsbD	protein-disulfide reductase activity	1	2
GO:0033592	0.0182	deaD	RNA strand annealing activity	1	3
GO:0043140	0.0182	recQ	ATP-dependent 3'-5' DNA helicase activity	1	3
GO:0044183	0.0182	dnaK	protein binding involved in protein folding	1	3
GO:0008026	0.027	deaD|recQ	ATP-dependent helicase activity	2	16
GO:0005548	0.0362	mlaF	phospholipid transporter activity	1	4
GO:0015413	0.0362	nikD	nickel-transporting ATPase activity	1	4
GO:0016779	0.0537	dnaQ|galF|galU	nucleotidyltransferase activity	3	46
GO:0004004	0.06	deaD	ATP-dependent RNA helicase activity	1	5
GO:0016817	0.06	deaD	hydrolase activity; acting on acid anhydrides	1	5
GO:0008094	0.0894	recQ	DNA-dependent ATPase activity	1	6
GO:0043531	0.0894	dnaK	ADP binding	1	6
GO:0046914	0.125	recQ	transition metal ion binding	1	7
GO:0071111	0.125	gmr	cyclic-guanylate-specific phosphodiesterase activity	1	7
mectmp-Cellular Component:
GO number	p-value	genes	term definition	term count	term count (full Keio collection)
GO:0030894	0.00657	recQ	replisome	1	3
GO:0044776	0.00657	dnaQ	DNA polymerase III; core complex	1	3
GO:0045263	0.013	atpF	proton-transporting ATP synthase complex; coupling factor F(o)	1	4
GO:0045261	0.0216	atpC	proton-transporting ATP synthase complex; catalytic core F(1)	1	5
GO:0043590	0.0321	recQ	bacterial nucleoid	1	6
GO:0009898	0.059	dsbD	cytoplasmic side of plasma membrane	1	8
